# Supplementary material for: Autoantibodies Against Factor B and Factor H Without Pathogenic Effects in a Patient with Immune Complex-Mediated Membranoproliferative Glomerulonephritis
Source: Biomedicines. 2025 Mar 6;13(3):648. doi: 10.3390/biomedicines13030648 (PMC11939916; doi:10.3390/biomedicines13030648)
Supplement: Supplementary file 1 [file biomedicines-13-00648-s001.zip]

Archive with 1 entries (1 files):
- biomedicines-3495079-supplementary.pdf
